# Supplementary material for: Correlation of High Seawater Temperature with Vibrio and Shewanella Infections, Denmark, 2010–2018
Source: Emerg Infect Dis. 2023 Mar;29(3):605–8. doi: 10.3201/eid2903.221568 (PMC9973676; doi:10.3201/eid2903.221568)
Supplement: Appendix 2 — Bacterial isolation procedure and average summer sea temperature for inner water sites for correlation of high seawater temperature with Vibrio and Shewanella infections, Denmark, 2010–2018. [file 22-1568-Techapp-s2.xlsx]

## Sheet: Appendix 2 Table 1
		Article DOI: http://doi.org/10.3201/eid2903.221568
		Correlation of High Sea Water Temperature and Vibrio and Shewanella Infections, Denmark 2010–2018
		Appendix 2 Table 1 Bacterial isolation procedure
Anatomic site	Specimen type	Transport media	Initial microscopy	Culture agar media	Incbation	Identification
Ear	Swab	Eswabs (COPAN)	no	5% horse bloodagar plate, chocolate agar plate, modified Conradi—Drigalski plate	18 hrs	All different colonies selected, search for motile, oxidase-positive, lactose neg., Gram-negative rod, MALDI-TOFF
Wound	Swab	Eswabs (COPAN)	no	5% horse bloodagar plate, modified Conradi—Drigalski plate*, Mueller Hinton blood agar plates with diagnostic discs incl. Erythromycin	18 hrs	All different colonies selected, search for motile, oxidase-positive, lactose neg., Gram-negative rod, MALDI-TOFF
Deep sited soft tissue sampling	Tissue	None	yes	5% horse bloodagar plate, modified Conradi—Drigalski plate, chocolate agar plates containing vitamin K and cysteine, tellur plate	Up to 6 days	All different colonies selected, search for motile, oxidase-positive, lactose neg., Gram-negative rod, MALDI-TOFF
Resp. tract	Sputum, tracheal secretion, BAL	None	yes	5% horse bloodagar plate, chocolate agar plate, modified Conradi—Drigalski plate	18 hrs	All different colonies selected, search for motile, oxidase-positive, lactose neg., Gram-negative rod, MALDI-TOFF
Urine	Urine	None, from GP:	no	5% horse bloodagar plate, UTI chrome agar	18 hrs	All different colonies selected, search for motile, oxidase-positive, lactose neg., Gram-negative rod, MALDI-TOFF
Feces	Feces	None	no	SSI Enteric medium directly and after 24 h selenite	18 hrs	Not normally searched for, individually decided by lab technician then MALDI-TOFF
Blood	Blood culture	Blod culture media	yes	5% horse bloodagar plate, modified Conradi—Drigalski plate, chocolate agar plates containing vitamin K and cysteine	Up to 6 days	All different colonies selected, search for motile, oxidase-positive, lactose neg., Gram-negative rod, MALDI-TOFF

## Sheet: Appendix 2 Table 2
Article DOI: http://doi.org/10.3201/eid2903.221568
Correlation of High Sea Water Temperature and Vibrio and Shewanella Infections, Denmark 2010–2018
Appendix 2 Table 2 Average summer sea temperature for inner water sites
Locations	Date	Depth	Temperature
Kerteminde Fjord	2010-07-05	0,20	21.522
Køge Bugt	2010-07-06	0,20	18.335
Hjelm Dyb	2010-07-07	0,20	18.03
Århus Bugt	2010-07-07	0,20	16.642
Kerteminde Fjord	2010-07-12	0,20	21.582
Kerteminde Fjord	2010-07-19	0,20	20.442
Århus Bugt	2010-07-19	0,20	19.655
Århus Bugt	2010-07-20	0,20	19.379
Hjelm Dyb	2010-07-20	0,20	19.891
Århus Bugt	2010-07-26	0,20	19.35
Nordsøen, Blåvand	2010-07-26	0,20	20.55
Hjelm Dyb	2010-08-03	0,20	18.444
Århus Bugt	2010-08-03	0,20	18.04
Århus Bugt	2010-08-04	0,20	17.853
Jammerbugten	2010-08-05	0,20	17.52
Århus Bugt	2010-08-09	0,20	18.621
Nordsøen, Blåvand	2010-08-09	0,20	19.34
Ukendt	2010-08-09	0,20	19.181
Øresund nord	2010-08-09	0,20	19.25
Kerteminde Fjord	2010-08-17	0,20	18.507
Kerteminde Fjord	2010-08-23	0,20	18.458
Århus Bugt	2010-08-23	0,20	18.001
Århus Bugt	2010-08-30	0,20	15.017
Kerteminde Fjord	2010-08-31	0,20	15.96
Mean			18.7321
Kertinge Nor	2011-07-04	0,20	17.899
Kerteminde Fjord	2011-07-04	0,20	17.129
Køge Bugt	2011-07-12	0,20	16.847
Nordsøen, Blåvand	2011-07-12	0,20	18.38
Kerteminde Fjord	2011-07-18	0,20	18.198
Kertinge Nor	2011-07-18	0,20	18.608
Jammerbugten	2011-07-19	0,20	16.03
Århus Bugt	2011-07-21	0,20	17.897
Køge Bugt	2011-07-26	0,20	18.746
Ukendt	2011-07-27	0,20	17.067
Kertinge Nor	2011-08-01	0,20	21.436
Kerteminde Fjord	2011-08-01	0,20	20.617
Jammerbugten	2011-08-02	0,20	19.46
Ukendt	2011-08-09	0,20	18.496
Køge Bugt	2011-08-09	0,20	17.767
Hjelm Dyb	2011-08-11	0,20	17.297
Køge Bugt	2011-08-23	0,20	17.207
Ukendt	2011-08-24	0,20	17.277
Kerteminde Fjord	2011-08-30	0,20	15.857
Kertinge Nor	2011-08-30	0,20	16.326
Ukendt	2011-08-31	0,20	16.568
Køge Bugt	2011-08-31	0,20	16.358
Århus Bugt	2011-08-31	0,20	14.414
Mean			17.647
Kerteminde Fjord	2012-07-03	0,20	17.204
Køge Bugt	2012-07-03	0,20	15.917
Ukendt	2012-07-03	0,20	16.036
Køge Bugt	2012-07-10	0,20	15.348
Kerteminde Fjord	2012-07-12	0,20	16.705
Århus Bugt	2012-07-18	0,20	15.457
Jammerbugten	2012-07-26	0,20	17.12
Køge Bugt	2012-08-01	0,20	17.313
Kerteminde Fjord	2012-08-06	0,20	18.291
Århus Bugt	2012-08-06	0,20	17.837
Nordsøen, Blåvand	2012-08-06	0,20	19.57
Køge Bugt	2012-08-15	0,20	17.702
Århus Bugt	2012-08-20	0,20	19.358
Århus Bugt	2012-08-21	0,20	19.101
Århus Bugt	2012-08-27	0,20	17.353
Kerteminde Fjord	2012-08-27	0,20	16.755
Køge Bugt	2012-08-29	0,20	17.044
Århus Bugt	2012-08-29	0,20	16.8
Hjelm Dyb	2012-08-30	0,20	17.748
Ukendt	2012-08-30	0,20	17.543
Mean			17.3101
Kertinge Nor	2013-07-08	0,20	19.609
Århus Bugt	2013-07-15	0,20	16.711
Øresund nord	2013-07-16	0,20	17.508
Køge Bugt	2013-07-18	0,20	17.715
Århus Bugt	2013-07-30	0,20	21.125
Nordsøen, Blåvand	2013-08-05	0,20	21.15
Kertinge Nor	2013-08-05	0,20	21.914
Ukendt	2013-08-12	0,20	19.483
Øresund nord	2013-08-12	0,20	19.463
Århus Bugt	2013-08-13	0,20	17.639
Århus Bugt	2013-08-15	0,20	17.066
Jammerbugten	2013-08-16	0,20	18.09
Hjelm Dyb	2013-08-19	0,20	17.244
Århus Bugt	2013-08-20	0,20	17.491
Kertinge Nor	2013-08-20	0,20	18.152
Århus Bugt	2013-08-28	0,20	17.698
Hjelm Dyb	2013-08-28	0,20	18.222
Århus Bugt	2013-08-29	0,20	18.33
Mean			18.5894
Århus Bugt	2014-07-01	0,20	16.885
Ukendt	2014-07-02	0,20	17.044
Kerteminde Fjord	2014-07-07	0,20	19.732
Århus Bugt	2014-07-14	0,20	19.219
Øresund nord	2014-07-16	0,20	18.861
Kerteminde Fjord	2014-07-21	0,20	20.732
Ukendt	2014-07-30	0,20	20.194
Køge Bugt	2014-07-30	0,20	22.12
Århus Bugt	2014-07-30	0,20	23.003
Kerteminde Fjord	2014-08-04	0,20	22.292
Køge Bugt	2014-08-11	0,20	21.063
Ukendt	2014-08-11	0,20	21.31
Øresund nord	2014-08-11	0,20	21.014
Jammerbugten	2014-08-13	0,20	19.298
Skagerrak	2014-08-13	0,20	17.027
Jammerbugten	2014-08-13	0,20	18.251
Århus Bugt	2014-08-14	0,20	17.716
Nordsøen, Nymindegab	2014-08-15	0,20	19.1
Hjelm Dyb	2014-08-18	0,20	17.521
Kerteminde Fjord	2014-08-18	0,20	16.571
Hjelm Dyb	2014-08-28	0,20	16.622
Mean			19.3131
Ukendt	2015-07-02	0,20	16.326
Kertinge Nor	2015-07-06	0,20	22.872
Køge Bugt	2015-07-07	0,20	15.349
Nordsøen, Nymindegab	2015-07-07	0,20	17.14
Århus Bugt	2015-07-13	0,20	15.161
Køge Bugt	2015-07-13	0,20	14.941
Ukendt	2015-07-13	0,20	16.266
Øresund nord	2015-07-13	0,20	16.256
Øresund nord	2015-07-28	0,20	16.565
Ukendt	2015-07-28	0,20	16.665
Køge Bugt	2015-07-28	0,20	16.167
Nordsøen, Blåvand	2015-08-03	0,20	16.59
Århus Bugt	2015-08-05	0,20	16.958
Hjelm Dyb	2015-08-05	0,20	17.027
Nordsøen, Nymindegab	2015-08-10	0,20	17.75
Køge Bugt	2015-08-10	0,20	17.373
Ukendt	2015-08-10	0,20	17.741
Øresund nord	2015-08-10	0,20	18.06
Kertinge Nor	2015-08-10	0,20	19.562
Nordsøen, Nymindegab	2015-08-18	0,20	17.4
Århus Bugt	2015-08-19	0,20	18.636
Jammerbugten	2015-08-24	0,20	16.085
Kertinge Nor	2015-08-24	0,20	19.672
Skagerrak	2015-08-25	0,20	17.517
Skagerrak	2015-08-25	0,20	16.618
Nordsøen, Nymindegab	2015-08-27	0,20	17.547
Mean			17.2402
Kerteminde Fjord	2016-07-04	0,20	16.575
Kerteminde Fjord	2016-07-18	0,20	16.731
Århus Bugt	2016-07-18	0,20	14.99
Hjelm Dyb	2016-07-19	0,20	17.336
Nordsøen, Nymindegab	2016-07-19	0,20	17.01
Århus Bugt	2016-07-19	0,20	15.544
Køge Bugt	2016-07-19	0,20	16.978
Ukendt	2016-07-19	0,20	17.888
Øresund nord	2016-07-19	0,20	17.828
Øresund nord	2016-08-02	0,20	19.362
Ukendt	2016-08-02	0,20	19.292
Køge Bugt	2016-08-02	0,20	19.015
Kerteminde Fjord	2016-08-03	0,20	18.801
Århus Bugt	2016-08-08	0,20	15.717
Nordsøen, Nymindegab	2016-08-15	0,20	17.112
Nordsøen, Nymindegab	2016-08-15	0,20	17.171
Kerteminde Fjord	2016-08-16	0,20	16.513
Køge Bugt	2016-08-17	0,20	17.027
Ukendt	2016-08-17	0,20	17.106
Øresund nord	2016-08-17	0,20	17.344
Jammerbugten	2016-08-18	0,20	16.603
Skagerrak	2016-08-18	0,20	15.696
Skagerrak	2016-08-18	0,20	16.424
Århus Bugt	2016-08-23	0,20	17.53
Århus Bugt	2016-08-29	0,20	17.965
Kerteminde Fjord	2016-08-29	0,20	19.104
Øresund nord	2016-08-31	0,20	18.098
Ukendt	2016-08-31	0,20	17.959
Køge Bugt	2016-08-31	0,20	17.859
Mean			17.3303
Køge Bugt	2017-07-03	0,20	13.566
Kertinge Nor	2017-07-03	0,20	16.953
Ukendt	2017-07-03	0,20	14.821
Kertinge Nor	2017-07-13	0,20	17.683
Ukendt	2017-07-17	0,20	17.015
Køge Bugt	2017-07-17	0,20	13.774
Nordsøen, Blåvand	2017-07-24	0,20	18.517
Øresund nord	2017-07-31	0,20	17.44
Ukendt	2017-07-31	0,20	17.43
Kertinge Nor	2017-08-02	0,20	19.444
Kertinge Nor	2017-08-14	0,20	17.393
Nordsøen, Blåvand	2017-08-14	0,20	18.18
Jammerbugten	2017-08-14	0,20	17.458
Skagerrak	2017-08-14	0,20	16.53
Skagerrak	2017-08-14	0,20	16.32
Nordsøen, Nymindegab	2017-08-15	0,20	17.707
Øresund nord	2017-08-16	0,20	17.964
Køge Bugt	2017-08-16	0,20	17.44
Ukendt	2017-08-16	0,20	17.825
Århus Bugt	2017-08-22	0,20	16.198
Køge Bugt	2017-08-28	0,20	17.667
Øresund nord	2017-08-28	0,20	17.569
Ukendt	2017-08-28	0,20	17.964
Kertinge Nor	2017-08-28	0,20	18.303
Mean			17.1317
Kertinge Nor	2018-07-02	0,20	22.184
Kerteminde Fjord	2018-07-02	0,20	20.077
Kerteminde Fjord	2018-07-10	0,20	19.445
Kertinge Nor	2018-07-10	0,20	19.899
Århus Bugt	2018-07-16	0,20	21.435
Hjelm Dyb	2018-07-16	0,20	21.059
Århus Bugt	2018-07-17	0,20	20.93
Nordsøen, Blåvand	2018-07-20	0,20	19.247
Stege Bugt	2018-07-30	0,20	25.752
Kertinge Nor	2018-07-30	0,20	25.537
Kerteminde Fjord	2018-07-30	0,20	24.498
Ukendt	2018-08-01	0,20	23.732
Køge Bugt	2018-08-01	0,20	23.762
Hjelm Dyb	2018-08-14	0,20	19.901
Kerteminde Fjord	2018-08-15	0,20	20.053
Kertinge Nor	2018-08-15	0,20	20.213
Nordsøen, Blåvand	2018-08-21	0,20	19.902
Mean			21.6251
